# Supplementary material for: Tick Diversity and Abundance in Protected Natural Areas in Sicily, Southern Italy: A Baseline Ecological Study
Source: Animals (Basel). 2026 Apr 1;16(7):1081. doi: 10.3390/ani16071081 (PMC13072420; doi:10.3390/ani16071081)
Supplement: Supplementary file 1 [file animals-16-01081-s001.zip]

Archive with 1 entries (1 files):
- animals-4146983-supplementary.pdf
